# Supplementary material for: Clinical Evidence Linking the Gut Microbiome and Functional Dyspepsia: A Systematic Review and Meta-Analysis
Source: Biomedicines. 2026 Feb 18;14(2):457. doi: 10.3390/biomedicines14020457 (PMC12938209; doi:10.3390/biomedicines14020457)
Supplement: Supplementary file 1 [file biomedicines-14-00457-s001.zip]

Archive with 3 entries (3 files):
- biomedicines-4081959-supplementary.pdf
- Table S1. PRISMA_2020_checklist 251229.pdf
- Table S2. PRISMA_2020_abstract_checklist.pdf
